# Supplementary material for: Genetically predicted cognitive performance and risk of meniscal derangement: A 2-sample Mendelian randomization study
Source: Medicine (Baltimore). 2026 Jul 31;105(31):e49983. doi: 10.1097/MD.0000000000049983 (PMC13433095; doi:10.1097/MD.0000000000049983)
Supplement: Supplementary file 1 [file medi-105-e49983-s001.xls]

## Sheet: Supplementary Table 1 Steiger_d
id.exposure	id.outcome	exposure	outcome	snp_r2.exposure	snp_r2.outcome	correct_causal_direction	steiger_pval
ebi-a-GCST006572	finn-b-M13_MENISCUSDERANGEMENTS	Cognitive performance || id:ebi-a-GCST006572	Meniscus derangement || id:finn-b-M13_MENISCUSDERANGEMENTS	0.024346	0.00122397	TRUE	0
