# Supplementary material for: Genetically predicted cognitive performance and risk of meniscal derangement: A 2-sample Mendelian randomization study
Source: Medicine (Baltimore). 2026 Jul 31;105(31):e49983. doi: 10.1097/MD.0000000000049983 (PMC13433095; doi:10.1097/MD.0000000000049983)
Supplement: Supplementary file 2 [file medi-105-e49983-s002.xls]

## Sheet: Supplementary Table 2 OpenGWAS_
id	trait	chr	position	rsid	ea	nea	eaf	beta	se	p	n
ieu-a-1239	Years of schooling	2	60713235	rs10189857	G	A	0.4184	-0.01725	0.00171	6.70039e-24	766345
ieu-a-1239	Years of schooling	2	144263280	rs10191758	G	A	0.381	0.01631	0.00175	9.60064e-21	766345
ukb-a-397	Qualifications: College or University degree	2	60713235	rs10189857	G	A	0.432196	-0.00963462	0.00115092	5.72269e-17	334070
ukb-b-16489	Qualifications: College or University degree	2	60713235	rs10189857	G	A	0.431934	-0.00791041	0.000958479	1.50003e-16	458079
ebi-a-GCST90029013	Educational attainment (years of education)	2	60713235	rs10189857	G	A	0.432123	-0.0811424	0.0100538	5.79963e-16	461457
ebi-a-GCST90029013	Educational attainment (years of education)	2	144263280	rs10191758	G	A	0.391431	0.0825915	0.0102218	6.59933e-16	461457
ukb-b-16489	Qualifications: College or University degree	2	144263280	rs10191758	G	A	0.391178	0.00729996	0.000974968	7.00003e-14	458079
ukb-a-397	Qualifications: College or University degree	2	144263280	rs10191758	G	A	0.392885	0.00869858	0.00116922	1.01181e-13	334070
ebi-a-GCST90029012	Educational attainment (college completion)	2	60713235	rs10189857	G	A	0.432123	-0.00686432	0.000929889	1.10002e-13	470941
ebi-a-GCST90029012	Educational attainment (college completion)	2	144263280	rs10191758	G	A	0.391431	0.00680808	0.000945432	6.00067e-13	470941
ieu-a-1001	Years of schooling	2	60713235	rs10189857	G	A	0.4272	-0.017	0.002	2.16322e-11	293723
ieu-a-1001	Years of schooling	2	144263280	rs10191758	G	A	0.3731	0.017	0.003	2.40215e-11	293723
ieu-b-4836	Years of schooling	2	60713235	rs10189857	G	A	NA	-0.027	0.0042	1.72302e-10	102112
ukb-b-6134	Age completed full time education	2	60713235	rs10189857	G	A	0.435409	-0.0124054	0.00208474	2.69998e-09	307897
ukb-b-6134	Age completed full time education	2	144263280	rs10191758	G	A	0.388837	0.0126141	0.00212696	2.99999e-09	307897
ieu-b-73	Alcoholic drinks per week	2	144263280	rs10191758	G	A	0.37	-0.0117167	0.00198048	3.31002e-09	530008
ukb-b-16489	Qualifications: College or University degree	14	104018455	rs10129426	A	G	0.540567	0.00542931	0.000958528	1.5e-08	458079
ukb-b-10831	Pack years of smoking	2	60713235	rs10189857	G	A	0.433385	0.0192504	0.0035135	4.30002e-08	142387
ieu-a-1239	Years of schooling	2	199498173	rs10497818	T	A	0.4303	-0.01501	0.00171	2.03002e-18	766345
ebi-a-GCST90029013	Educational attainment (years of education)	2	199498173	rs10497818	T	A	0.432738	-0.0806633	0.0101035	1.29987e-15	461457
ukb-b-16489	Qualifications: College or University degree	1	96175936	rs10874938	T	A	0.487514	-0.00747284	0.000949747	3.59998e-15	458079
ukb-a-397	Qualifications: College or University degree	1	96175936	rs10874938	T	A	0.488449	-0.00874662	0.00113938	1.63757e-14	334070
ebi-a-GCST90029012	Educational attainment (college completion)	1	96175936	rs10874938	T	A	0.487878	-0.00706977	0.000921082	2.39994e-14	470941
ieu-a-1239	Years of schooling	1	96175936	rs10874938	T	A	0.5068	-0.01236	0.0017	3.51965e-13	766345
ebi-a-GCST90029012	Educational attainment (college completion)	2	199498173	rs10497818	T	A	0.432738	-0.00667061	0.000934485	9.3994e-13	470941
ukb-b-16489	Qualifications: College or University degree	2	199498173	rs10497818	T	A	0.432676	-0.00669448	0.000963677	3.69999e-12	458079
ieu-a-1239	Years of schooling	12	49422094	rs10875914	G	A	0.3554	0.01205	0.00175	5.30029e-12	766345
ukb-a-31	Alcohol usually taken with meals	1	96175936	rs10874938	T	A	0.488449	-0.0098147	0.00155071	2.47121e-10	172454
ukb-b-16878	Alcohol usually taken with meals	1	96175936	rs10874938	T	A	0.486376	-0.00793838	0.00131286	1.5e-09	235645
ebi-a-GCST90029012	Educational attainment (college completion)	12	49422094	rs10875914	G	A	0.400693	0.00551447	0.00094244	4e-09	470941
ukb-b-7408	Average total household income before tax	1	96175936	rs10874938	T	A	0.487568	-0.0155263	0.00264411	4.30002e-09	397751
ebi-a-GCST90029013	Educational attainment (years of education)	1	96175936	rs10874938	T	A	0.487878	-0.0580443	0.00996175	6.19998e-09	461457
ieu-a-1239	Years of schooling	9	99100713	rs10990610	C	T	0.165	0.0131	0.00233	1.98999e-08	766345
ukb-b-16489	Qualifications: College or University degree	12	49422094	rs10875914	G	A	0.400571	0.00544104	0.000970282	2.1e-08	458079
ukb-b-7408	Average total household income before tax	2	199498173	rs10497818	T	A	0.432107	-0.0149657	0.00268442	2.5e-08	397751
ieu-a-1239	Years of schooling	2	100871186	rs11123820	G	A	0.4065	0.01982	0.00174	4.60999e-30	766345
ebi-a-GCST90029012	Educational attainment (college completion)	2	100871186	rs11123820	G	A	0.393528	0.00957044	0.000947278	1.29987e-24	470941
ukb-b-16489	Qualifications: College or University degree	2	100871186	rs11123820	G	A	0.393077	0.00998911	0.000976682	1.50003e-24	458079
ebi-a-GCST90029007	Body mass index	17	47090785	rs11079849	T	C	0.328516	-0.0210387	0.00205215	1.80011e-24	532396
ieu-b-40	body mass index	17	47090785	rs11079849	T	C	0.3199	-0.0188	0.0019	4.79954e-24	687694
ukb-b-2303	Body mass index (BMI)	17	47090785	rs11079849	T	C	0.328553	-0.020477	0.00212747	6.29941e-22	454884
ukb-b-19953	Body mass index (BMI)	17	47090785	rs11079849	T	C	0.328531	-0.020093	0.00211163	1.80011e-21	461460
ieu-a-1239	Years of schooling	1	44029353	rs11210871	G	C	0.6701	0.01757	0.00186	3.97009e-21	766345
ebi-a-GCST90029013	Educational attainment (years of education)	2	100871186	rs11123820	G	A	0.393528	0.0925569	0.0102418	6.4998e-20	461457
ebi-a-GCST90013870	Body mass index (UKB data field 21001)	17	47090785	rs11079849	T	C	NA	-0.0200507	0.00220397	9.23847e-20	407609
ebi-a-GCST90013974	Body mass index (UKB data field 21001)	17	47090785	rs11079849	T	C	NA	-0.0200247	0.00220437	1.04568e-19	407609
ukb-a-397	Qualifications: College or University degree	2	100871186	rs11123820	G	A	0.395744	0.0104582	0.00117143	4.3722e-19	334070
ebi-a-GCST90029013	Educational attainment (years of education)	1	44029353	rs11210871	G	C	0.700693	0.092257	0.010873	8.00018e-18	461457
ebi-a-GCST90018947	Body mass index	17	47090785	rs11079849	T	C	0.233108	-0.0208	0.0024	8.55067e-18	359983
ukb-a-397	Qualifications: College or University degree	1	44029353	rs11210871	G	C	0.701937	0.0106515	0.00124487	1.17004e-17	334070
ukb-b-16489	Qualifications: College or University degree	1	44029353	rs11210871	G	C	0.700295	0.00875488	0.00103582	2.90001e-17	458079
ieu-a-1001	Years of schooling	2	100871186	rs11123820	G	A	0.3881	0.021	0.003	5.97998e-17	293723
ieu-b-5118	Adult BMI sex-combined	17	47090785	rs11079849	T	C	0.328598	-0.0122339	0.00146379	6.4003e-17	NA
ebi-a-GCST90029012	Educational attainment (college completion)	1	44029353	rs11210871	G	C	0.700693	0.00799377	0.00100534	4.00037e-16	470941
ieu-b-4877	smoking initiation	1	44029353	rs11210871	G	C	0.68	-0.0310223	0.00388691	1.44012e-15	632802
ukb-a-248	Body mass index (BMI)	17	47090785	rs11079849	T	C	0.327359	-0.0195934	0.00256482	2.19028e-14	336107
ukb-b-2303	Body mass index (BMI)	2	100871186	rs11123820	G	A	0.392837	-0.0142102	0.00204377	3.59998e-12	454884
ukb-b-7408	Average total household income before tax	2	100871186	rs11123820	G	A	0.393517	0.0185066	0.00271921	1e-11	397751
ukb-b-19953	Body mass index (BMI)	2	100871186	rs11123820	G	A	0.392949	-0.0136474	0.00202835	1.69981e-11	461460
ieu-a-1010	Years of schooling	2	100871186	rs11123820	G	A	0.3881	0.026	0.004	1.82306e-11	131695
ebi-a-GCST90029014	Smoking status	1	44029353	rs11210871	G	C	0.700681	-0.00963062	0.00149816	6.4998e-11	468170
ebi-a-GCST90013870	Body mass index (UKB data field 21001)	2	100871186	rs11123820	G	A	NA	-0.0134633	0.00213213	2.71057e-10	407609
ebi-a-GCST90013974	Body mass index (UKB data field 21001)	2	100871186	rs11123820	G	A	NA	-0.0133885	0.00213244	3.41909e-10	407609
ebi-a-GCST90029007	Body mass index	2	100871186	rs11123820	G	A	0.393411	-0.0123296	0.00196255	3.79997e-10	532396
ukb-b-16878	Alcohol usually taken with meals	2	100871186	rs11123820	G	A	0.393772	0.00839352	0.00135254	5.39995e-10	235645
ebi-a-GCST006867	Type 2 diabetes	17	47090785	rs11079849	T	C	0.325695	-0.052	0.0084	7.25905e-10	62892
ukb-d-20116_0	Smoking status: Never	1	44029353	rs11210871	G	C	0.701939	0.00777482	0.0012699	9.22848e-10	359706
ebi-a-GCST90018926	Type 2 diabetes	17	47090785	rs11079849	T	C	0.241201	-0.0535	0.0088	1.46801e-09	490089
ieu-b-5117	Adult BMI females	17	47090785	rs11079849	T	C	0.329103	-0.0126639	0.00209949	1.6e-09	NA
ieu-b-5118	Adult BMI sex-combined	2	100871186	rs11123820	G	A	0.393081	-0.00842186	0.00140817	2.19999e-09	NA
ieu-a-1239	Years of schooling	9	72110562	rs11138947	T	C	0.733	0.01136	0.0019	2.47002e-09	766345
ebi-a-GCST90029013	Educational attainment (years of education)	9	72110562	rs11138947	T	C	0.723138	0.0643824	0.0111644	6.19998e-09	461457
ieu-a-1001	Years of schooling	1	44029353	rs11210871	G	C	0.6847	0.016	0.003	6.83502e-09	293723
ieu-a-1011	Years of schooling	2	100871186	rs11123820	G	A	0.3881	0.019	0.003	1.15199e-08	162028
ukb-a-225	Smoking status: Current	1	44029353	rs11210871	G	C	0.701937	-0.00455314	0.00080223	1.38318e-08	336024
ebi-a-GCST90013534	Rheumatoid arthritis	2	100871186	rs11123820	G	A	0.5981	-0.0656	0.0116	1.55099e-08	58284
ukb-b-7408	Average total household income before tax	1	44029353	rs11210871	G	C	0.700786	0.0163168	0.0028871	1.6e-08	397751
ukb-a-248	Body mass index (BMI)	2	100871186	rs11123820	G	A	0.395744	-0.0138871	0.00247181	1.93095e-08	336107
ukb-b-6134	Age completed full time education	1	44029353	rs11210871	G	C	0.697738	0.0125993	0.00224869	2.1e-08	307897
ukb-a-16	Current tobacco smoking	1	44029353	rs11210871	G	C	0.701937	-0.00807455	0.00144462	2.2805e-08	337030
ieu-b-5117	Adult BMI females	2	100871186	rs11123820	G	A	0.393585	-0.011079	0.00202243	4.30002e-08	NA
ebi-a-GCST90029007	Body mass index	11	47606483	rs11605348	A	G	0.349914	0.0230161	0.00202048	3.59998e-30	532396
ebi-a-GCST90018947	Body mass index	11	47606483	rs11605348	A	G	0.329266	0.0228	0.002	2.1722e-29	359983
ukb-b-19953	Body mass index (BMI)	11	47606483	rs11605348	A	G	0.349842	0.0230128	0.00207437	1.29987e-28	461460
ukb-b-2303	Body mass index (BMI)	11	47606483	rs11605348	A	G	0.349865	0.023089	0.00208996	2.29985e-28	454884
ebi-a-GCST90013974	Body mass index (UKB data field 21001)	11	47606483	rs11605348	A	G	NA	0.0230858	0.00217012	1.9829e-26	407609
ebi-a-GCST90013870	Body mass index (UKB data field 21001)	11	47606483	rs11605348	A	G	NA	0.0229315	0.00216974	4.15815e-26	407609
ukb-a-248	Body mass index (BMI)	11	47606483	rs11605348	A	G	0.350305	0.0239424	0.00252292	2.32595e-21	336107
ieu-b-5118	Adult BMI sex-combined	11	47606483	rs11605348	A	G	0.349895	0.0132327	0.00143889	3.69999e-20	NA
ukb-b-16489	Qualifications: College or University degree	18	50907365	rs11662271	C	T	0.524915	-0.00692731	0.000954784	4.00037e-13	458079
ieu-a-1239	Years of schooling	18	50907365	rs11662271	C	T	0.5153	-0.01152	0.0017	1.39991e-11	766345
ieu-a-1239	Years of schooling	1	110030945	rs1144593	G	A	0.2993	0.01247	0.00185	1.46994e-11	766345
ieu-b-5117	Adult BMI females	11	47606483	rs11605348	A	G	0.34984	0.0137305	0.00206564	2.99985e-11	NA
ebi-a-GCST90029012	Educational attainment (college completion)	18	50907365	rs11662271	C	T	0.525188	-0.00604775	0.000927689	4.90004e-11	470941
ukb-b-5779	Alcohol intake frequency.	11	47606483	rs11605348	A	G	0.349792	0.0206788	0.00317632	7.50067e-11	462346
ebi-a-GCST006368	Body mass index	11	47606483	rs11605348	A	G	0.5594	0.018	0.00293	9.29994e-10	315347
ebi-a-GCST90029013	Educational attainment (years of education)	18	50907365	rs11662271	C	T	0.525188	-0.0606655	0.010029	1.2e-09	461457
ieu-b-73	Alcoholic drinks per week	11	47606483	rs11605348	A	G	0.342	-0.0121763	0.00203222	2.03002e-09	522564
ukb-b-7408	Average total household income before tax	18	50907365	rs11662271	C	T	0.524802	-0.0157592	0.00265448	2.90001e-09	397751
ukb-a-25	Alcohol intake frequency.	11	47606483	rs11605348	A	G	0.350305	0.021775	0.00373129	5.35821e-09	336965
ebi-a-GCST90018727	Body mass index	11	47606483	rs11605348	A	G	0.283861	0.0207238	0.00362333	1.09999e-08	163835
ebi-a-GCST90029013	Educational attainment (years of education)	1	110030945	rs1144593	G	A	0.303241	0.0614123	0.010847	1.2e-08	461457
bbj-a-1	Body mass index	11	47606483	rs11605348	A	G	0.2896	0.02328	0.004101	1.36399e-08	NA
ebi-a-GCST004904	Body mass index	11	47606483	rs11605348	A	G	0.2896	0.02328	0.004101	1.36399e-08	158284
ukb-a-397	Qualifications: College or University degree	18	50907365	rs11662271	C	T	0.527165	-0.00646583	0.00114221	1.50768e-08	334070
bbj-a-3	Body mass index	11	47606483	rs11605348	A	G	0.2896	0.03439	0.006079	1.548e-08	NA
ukb-a-505	Age completed full time education	18	50907365	rs11662271	C	T	0.527165	-0.0137375	0.00243177	1.61428e-08	226899
ebi-a-GCST90025994	Body mass index	1	110030945	rs1144593	G	A	0.292611	0.0117066	0.00213131	1.7e-08	457756
ukb-b-6134	Age completed full time education	18	50907365	rs11662271	C	T	0.52802	-0.0116471	0.00207694	2e-08	307897
ebi-a-GCST90029007	Body mass index	1	110030945	rs1144593	G	A	0.303283	0.0110768	0.00207978	5e-08	532396
ieu-b-40	body mass index	1	110030945	rs1144593	G	A	0.3134	0.0096	0.0018	5e-08	791937
ukb-b-16489	Qualifications: College or University degree	9	23362311	rs11793831	T	G	0.415862	0.0136701	0.000965953	1.80011e-45	458079
ieu-a-1239	Years of schooling	9	23362311	rs11793831	T	G	0.4354	0.02404	0.00174	2.81968e-43	766345
ebi-a-GCST90029012	Educational attainment (college completion)	9	23362311	rs11793831	T	G	0.416164	0.0127299	0.000938062	1.59993e-42	470941
ukb-a-397	Qualifications: College or University degree	9	23362311	rs11793831	T	G	0.416435	0.0145667	0.00115549	1.9797e-36	334070
ebi-a-GCST90029013	Educational attainment (years of education)	9	23362311	rs11793831	T	G	0.416164	0.11595	0.0101419	1.59993e-30	461457
ukb-b-7408	Average total household income before tax	9	23362311	rs11793831	T	G	0.416878	0.0267672	0.00268505	2.09991e-23	397751
ieu-a-1001	Years of schooling	9	23362311	rs11793831	T	G	0.4235	0.025	0.003	5.94566e-22	293723
ukb-b-16489	Qualifications: College or University degree	3	71545170	rs11720523	A	C	0.430305	0.00803152	0.000960157	6.00067e-17	458079
ukb-a-397	Qualifications: College or University degree	3	71545170	rs11720523	A	C	0.430978	0.008912	0.00115181	1.01789e-14	334070
ebi-a-GCST90029012	Educational attainment (college completion)	3	71545170	rs11720523	A	C	0.430574	0.00712906	0.000931828	1.10002e-14	470941
ieu-a-1239	Years of schooling	3	71545170	rs11720523	A	C	0.4456	0.0132	0.00172	1.53993e-14	766345
ieu-b-4877	smoking initiation	2	162802184	rs11693702	A	T	0.422	0.0273445	0.00357208	1.91999e-14	632802
ukb-b-5779	Alcohol intake frequency.	3	71545170	rs11720523	A	C	0.430312	-0.0231323	0.00306047	4.10015e-14	462346
ieu-a-1010	Years of schooling	9	23362311	rs11793831	T	G	0.4235	0.028	0.004	5.50427e-13	131695
ebi-a-GCST90029013	Educational attainment (years of education)	3	71545170	rs11720523	A	C	0.430574	0.0687308	0.0100756	5.19996e-12	461457
ukb-d-20116_0	Smoking status: Never	2	162802184	rs11693702	A	T	0.466348	-0.00802543	0.00116619	5.92243e-12	359706
ieu-a-1011	Years of schooling	9	23362311	rs11793831	T	G	0.4235	0.023	0.003	1.1079e-11	162028
ukb-a-25	Alcohol intake frequency.	3	71545170	rs11720523	A	C	0.430978	-0.0243515	0.00359424	1.2448e-11	336965
ebi-a-GCST90029014	Smoking status	2	162802184	rs11693702	A	T	0.463851	0.00934372	0.00137838	1.39991e-11	468170
ukb-b-2134	Past tobacco smoking	2	162802184	rs11693702	A	T	0.463056	-0.0171646	0.0027048	2.19999e-10	424960
ieu-a-1239	Years of schooling	2	162802184	rs11693702	A	T	0.449	-0.01081	0.00172	3.34003e-10	766345
ebi-a-GCST90018947	Body mass index	9	23362311	rs11793831	T	G	0.432755	0.0114	0.0019	2.04e-09	359983
ukb-b-16878	Alcohol usually taken with meals	3	71545170	rs11720523	A	C	0.431053	0.00792909	0.00132672	2.30001e-09	235645
ukb-a-17	Past tobacco smoking	2	162802184	rs11693702	A	T	0.465861	-0.0189068	0.00317973	2.75005e-09	310749
ebi-a-GCST90029007	Body mass index	9	23362311	rs11793831	T	G	0.41609	0.0114117	0.00195128	2.90001e-09	532396
ukb-a-224	Smoking status: Previous	2	162802184	rs11693702	A	T	0.465861	0.00692412	0.00116771	3.03872e-09	336024
ukb-b-7337	Types of physical activity in last 4 weeks: Walking for pleasure (not as a means of transport)	3	71545170	rs11720523	A	C	0.430357	0.00547611	0.000946205	7.10003e-09	460376
ukb-a-31	Alcohol usually taken with meals	3	71545170	rs11720523	A	C	0.430978	0.00900556	0.00156555	8.81678e-09	172454
ukb-b-7408	Average total household income before tax	3	71545170	rs11720523	A	C	0.431017	0.0146831	0.00267278	3.89996e-08	397751
ukb-b-151	Number of days/week of vigorous physical activity 10+ minutes	7	133434286	rs12532950	T	C	0.476872	-0.0282885	0.00414732	8.99912e-12	440512
ebi-a-GCST006097	Moderate to vigorous physical activity levels	7	133434286	rs12532950	T	C	0.477105	-0.0147599	0.00220956	2.39994e-11	377234
ukb-b-4710	Number of days/week of moderate physical activity 10+ minutes	7	133434286	rs12532950	T	C	0.47672	-0.0312394	0.004984	3.69999e-10	440266
ebi-a-GCST006098	Vigorous physical activity	7	133434286	rs12532950	T	C	0.477424	-0.00794037	0.00131641	1.6e-09	261055
ieu-a-1239	Years of schooling	7	133434286	rs12532950	T	C	0.4762	0.00976	0.0017	9.6801e-09	766345
ukb-a-511	Number of days/week of vigorous physical activity 10+ minutes	7	133434286	rs12532950	T	C	0.478298	-0.0266896	0.00483036	3.29026e-08	321533
ieu-b-40	body mass index	4	103188709	rs13107325	T	C	0.07373	0.047	0.0032	1.10002e-47	792045
ebi-a-GCST90029007	Body mass index	4	103188709	rs13107325	T	C	0.074967	0.0460332	0.00364343	1.59993e-38	532396
ebi-a-GCST90025994	Body mass index	4	103188709	rs13107325	T	C	0.074877	0.0456805	0.00369565	4.79954e-37	457756
ukb-b-19953	Body mass index (BMI)	4	103188709	rs13107325	T	C	0.07492	0.0475799	0.00375479	8.49963e-37	461460
ukb-b-2303	Body mass index (BMI)	4	103188709	rs13107325	T	C	0.074863	0.0474012	0.00378415	5.40008e-36	454884
ebi-a-GCST90013974	Body mass index (UKB data field 21001)	4	103188709	rs13107325	T	C	NA	0.0487918	0.00394071	3.29306e-35	407609
ebi-a-GCST90013870	Body mass index (UKB data field 21001)	4	103188709	rs13107325	T	C	NA	0.0485747	0.0039401	6.37823e-35	407609
ebi-a-GCST90029007	Body mass index	5	87943710	rs13163336	A	C	0.157448	0.0311874	0.00262519	1.69981e-32	532396
ukb-a-248	Body mass index (BMI)	4	103188709	rs13107325	T	C	0.0747926	0.0523037	0.00457185	2.66134e-30	336107
ebi-a-GCST90018947	Body mass index	4	103188709	rs13107325	T	C	0.0748341	0.0493	0.0044	1.02802e-28	359983
ukb-b-2303	Body mass index (BMI)	5	87943710	rs13163336	A	C	0.157652	0.0300746	0.00272642	2.70023e-28	454884
ieu-b-5118	Adult BMI sex-combined	4	103188709	rs13107325	T	C	0.07489	0.0287138	0.00260568	3.10027e-28	NA
ebi-a-GCST90018947	Body mass index	5	87943710	rs13163336	A	C	0.24623	0.0249	0.0023	4.17061e-28	359983
ukb-b-19953	Body mass index (BMI)	5	87943710	rs13163336	A	C	0.15772	0.0297346	0.00270521	4.19952e-28	461460
ebi-a-GCST90013974	Body mass index (UKB data field 21001)	5	87943710	rs13163336	A	C	NA	0.0303655	0.00284096	1.15239e-26	407609
ebi-a-GCST90013870	Body mass index (UKB data field 21001)	5	87943710	rs13163336	A	C	NA	0.0303281	0.00284056	1.30707e-26	407609
ebi-a-GCST006368	Body mass index	4	103188709	rs13107325	T	C	0.1015	0.0507	0.00536	3.19963e-21	315347
ieu-b-5118	Adult BMI sex-combined	5	87943710	rs13163336	A	C	0.157792	0.0177148	0.00187646	3.69999e-21	NA
ebi-a-GCST90025996	Waist-to-hip ratio adjusted for BMI	4	103188709	rs13107325	T	C	0.0748526	-0.0351329	0.00383586	6.29941e-21	458349
ieu-b-73	Alcoholic drinks per week	4	103188709	rs13107325	T	C	0.0654	-0.0364548	0.00391286	1.22999e-20	528164
ukb-a-248	Body mass index (BMI)	5	87943710	rs13163336	A	C	0.156055	0.029253	0.00329946	7.61904e-19	336107
ukb-b-14486	Non-cancer illness code, self-reported: osteoarthritis	4	103188709	rs13107325	T	C	0.074913	0.00962712	0.00108817	8.99912e-19	462933
ukb-b-16489	Qualifications: College or University degree	5	87943710	rs13163336	A	C	0.157728	0.0114394	0.00130079	1.39991e-18	458079
ebi-a-GCST90029012	Educational attainment (college completion)	5	87943710	rs13163336	A	C	0.157469	0.0105869	0.00126283	4.49987e-17	470941
ieu-a-1239	Years of schooling	5	87943710	rs13163336	A	C	0.1735	0.01972	0.00235	4.51024e-17	766345
ebi-a-GCST90025989	Insulin-like growth factor 1 levels	4	103188709	rs13107325	T	C	0.0748855	0.0305647	0.0037914	1.20005e-16	435516
ebi-a-GCST90013881	Osteoarthritis (Firth correction)	4	103188709	rs13107325	T	C	NA	0.124087	0.0148152	1.39508e-16	407746
ebi-a-GCST90013931	Osteoarthritis (SPA correction)	4	103188709	rs13107325	T	C	NA	0.127405	0.0154243	1.45646e-16	407746
ebi-a-GCST90029013	Educational attainment (years of education)	5	87943710	rs13163336	A	C	0.157469	0.108435	0.0136548	2.29985e-15	461457
ukb-b-5779	Alcohol intake frequency.	4	103188709	rs13107325	T	C	0.074923	0.0448038	0.00575423	6.89922e-15	462346
ukb-a-106	Non-cancer illness code self-reported: osteoarthritis	4	103188709	rs13107325	T	C	0.0747926	0.00996566	0.00128237	7.79112e-15	337159
ieu-b-5117	Adult BMI females	4	103188709	rs13107325	T	C	0.073982	0.0287868	0.00375909	1.9002e-14	NA
ebi-a-GCST90095039	Body mass index	4	103188709	rs13107325	T	C	0.1022	0.0459	0.0061	5.29907e-14	330793
ukb-a-25	Alcohol intake frequency.	4	103188709	rs13107325	T	C	0.0747926	0.050528	0.00676175	7.87952e-14	336965
ebi-a-GCST90038686	Osteoarthritis	4	103188709	rs13107325	T	C	0.07186	0.00777317	0.00105838	1.99986e-13	484598
ebi-a-GCST002783	Body mass index	4	103188709	rs13107325	T	C	NA	0.0472	0.0066	1.0639e-12	236781
ieu-a-2	Body mass index	4	103188709	rs13107325	T	C	0.1167	0.0472	0.0066	1.0639e-12	335619
ieu-a-835	Body mass index	4	103188709	rs13107325	T	C	0.1167	0.0477	0.0068	1.82516e-12	321461
ebi-a-GCST90038599	Diabetes or endocrine disease	4	10704137	rs13120565	T	A	0.623954	0.00453854	0.000636263	2.19989e-12	484598
ebi-a-GCST90018926	Type 2 diabetes	5	87943710	rs13163336	A	C	0.225163	0.0498	0.0074	1.29987e-11	490089
ebi-a-GCST90038601	Musculoskeletal disorder or trauma	4	103188709	rs13107325	T	C	0.07186	0.0107005	0.00160568	2.09991e-11	484598
ukb-b-7663	Types of physical activity in last 4 weeks: Strenuous sports	4	103188709	rs13107325	T	C	0.0749	-0.00782612	0.00119643	6.09958e-11	460376
ukb-a-397	Qualifications: College or University degree	5	87943710	rs13163336	A	C	0.156055	0.0101656	0.00156374	7.99834e-11	334070
ebi-a-GCST90018727	Body mass index	5	87943710	rs13163336	A	C	0.442974	0.0205322	0.0032026	1.40001e-10	163835
ukb-d-XIII_MUSCULOSKELET	Diseases of the musculoskeletal system and connective tissue	4	103188709	rs13107325	T	C	0.0748227	0.011616	0.00182276	1.8587e-10	361194
ukb-b-16489	Qualifications: College or University degree	4	103188709	rs13107325	T	C	0.074794	-0.0113031	0.00180707	4e-10	458079
bbj-a-153	Type 2 diabetes	5	87943710	rs13163336	A	C	0.442199	0.0498903	0.00833483	2.15382e-09	NA
ieu-a-785	Body mass index	4	103188709	rs13107325	T	C	0.1167	0.0525	0.0088	2.719e-09	152725
ukb-a-485	Types of physical activity in last 4 weeks: Strenuous sports	4	103188709	rs13107325	T	C	0.0747926	-0.00828985	0.001406	3.72675e-09	335599
ukb-b-16254	Pain type(s) experienced in last month: Knee pain	4	103188709	rs13107325	T	C	0.074888	0.00945647	0.00162002	5.30005e-09	461857
ebi-a-GCST90029012	Educational attainment (college completion)	4	103188709	rs13107325	T	C	0.07484	-0.0100359	0.0017539	8.79995e-09	470941
ukb-a-397	Qualifications: College or University degree	4	103188709	rs13107325	T	C	0.0747926	-0.0123627	0.00216864	1.19451e-08	334070
bbj-a-1	Body mass index	5	87943710	rs13163336	A	C	0.4411	0.02027	0.003575	1.41599e-08	NA
ebi-a-GCST004904	Body mass index	5	87943710	rs13163336	A	C	0.4411	0.02027	0.003575	1.41599e-08	158284
ebi-a-GCST90002409	Childhood body mass index	4	103188709	rs13107325	T	C	NA	0.0953	0.0173	3.51301e-08	39620
ieu-a-1239	Years of schooling	4	103188709	rs13107325	T	C	0.09014	-0.0188	0.00344	4.45e-08	766345
ieu-b-5117	Adult BMI females	5	87943710	rs13163336	A	C	0.15759	0.0146953	0.00269589	5e-08	NA
ebi-a-GCST90000529	Type 1 diabetes	6	28934352	rs148696809	C	T	NA	0.413749	0.035841	7.91407e-31	17685
ebi-a-GCST010681	Type 1 diabetes	6	28934352	rs148696809	C	T	0.1241	0.401	0.0352	5.20955e-30	24840
ebi-a-GCST90012110	Sex hormone-binding globulin levels adjusted for BMI	10	101912194	rs1408579	T	C	0.499435	0.0097487	0.000831948	3.90032e-28	368929
ebi-a-GCST90038599	Diabetes or endocrine disease	6	28934352	rs148696809	C	T	0.112517	0.00934935	0.000970926	4.30031e-20	484598
ieu-a-1239	Years of schooling	4	106151843	rs1391438	C	T	0.6854	-0.0167	0.00183	5.79029e-20	766345
ebi-a-GCST90012108	Sex hormone-binding globulin levels adjusted for BMI	10	101912194	rs1408579	T	C	0.500186	0.0101348	0.00114048	5.90065e-19	180094
ebi-a-GCST90018925	Type 1 diabetes	6	28934352	rs148696809	C	T	0.103028	0.3016	0.0344	1.7832e-18	457695
ukb-b-16489	Qualifications: College or University degree	4	106151843	rs1391438	C	T	0.687483	-0.00865424	0.00102457	2.99985e-17	458079
ebi-a-GCST90029013	Educational attainment (years of education)	4	106151843	rs1391438	C	T	0.687774	-0.0888146	0.0107594	5.10035e-17	461457
ukb-b-15445	Treatment/medication code: insulin product	6	28934352	rs148696809	C	T	0.117595	0.00254058	0.00031728	1.20005e-15	462933
ukb-a-153	Treatment/medication code: insulin product	6	28934352	rs148696809	C	T	0.120819	0.00295013	0.000369051	1.3122e-15	337159
ukb-a-397	Qualifications: College or University degree	4	106151843	rs1391438	C	T	0.690856	-0.00975835	0.00123054	2.19533e-15	334070
ebi-a-GCST90029012	Educational attainment (college completion)	4	106151843	rs1391438	C	T	0.687774	-0.0077406	0.000994885	5.00035e-15	470941
ukb-b-4710	Number of days/week of moderate physical activity 10+ minutes	6	28934352	rs148696809	C	T	0.117684	-0.0527419	0.0077092	7.8001e-12	440266
ieu-a-1001	Years of schooling	4	106151843	rs1391438	C	T	0.6754	-0.017	0.003	8.61787e-11	293723
ebi-a-GCST90012106	Sex hormone-binding globulin levels adjusted for BMI	10	101912194	rs1408579	T	C	0.498711	0.0087555	0.00123289	9.8992e-11	188908
ukb-b-19842	Why stopped smoking: Health precaution	6	28934352	rs148696809	C	T	0.115733	-0.0199464	0.00316359	2.90001e-10	113988
ukb-a-331	Started insulin within one year diagnosis of diabetes	6	28934352	rs148696809	C	T	0.120819	0.0337628	0.00556391	1.3241e-09	15397
ebi-a-GCST006867	Type 2 diabetes	10	101912194	rs1408579	T	C	0.494038	-0.0463	0.0078	2.30102e-09	62892
ukb-b-4801	Number of unsuccessful stop-smoking attempts	6	28934352	rs148696809	C	T	0.116085	-0.0316377	0.00535776	3.50002e-09	104420
ukb-b-7435	Age diabetes diagnosed	6	28934352	rs148696809	C	T	0.122974	-0.0848298	0.0147999	9.90011e-09	20911
ukb-b-151	Number of days/week of vigorous physical activity 10+ minutes	6	28934352	rs148696809	C	T	0.117703	-0.0356806	0.00641251	2.59998e-08	440512
ebi-a-GCST006097	Moderate to vigorous physical activity levels	6	28934352	rs148696809	C	T	0.118111	-0.0189754	0.00341909	2.90001e-08	377234
ukb-b-10753	Diabetes diagnosed by doctor	10	101912194	rs1408579	T	C	0.496375	-0.00244625	0.000443769	3.50002e-08	461578
ieu-a-1239	Years of schooling	16	7657373	rs1507010	G	A	0.4949	0.01034	0.0017	1.13999e-09	766345
ebi-a-GCST90029013	Educational attainment (years of education)	16	7657373	rs1507010	G	A	0.509419	0.0620597	0.0100742	1.2e-09	461457
ukb-b-16489	Qualifications: College or University degree	5	62991802	rs1812587	T	G	0.456729	-0.00694794	0.000956576	3.80014e-13	458079
ieu-b-5118	Adult BMI sex-combined	5	62991802	rs1812587	T	G	0.456535	0.00996307	0.00138018	5.19996e-13	NA
ukb-b-2303	Body mass index (BMI)	5	62991802	rs1812587	T	G	0.456586	0.0143772	0.00200433	7.29962e-13	454884
ukb-b-19953	Body mass index (BMI)	5	62991802	rs1812587	T	G	0.456683	0.0140618	0.00198927	1.59993e-12	461460
ebi-a-GCST90013974	Body mass index (UKB data field 21001)	5	62991802	rs1812587	T	G	NA	0.0144358	0.00208187	4.08978e-12	407609
ebi-a-GCST90013870	Body mass index (UKB data field 21001)	5	62991802	rs1812587	T	G	NA	0.0144297	0.00208158	4.14668e-12	407609
ebi-a-GCST90029012	Educational attainment (college completion)	5	62991802	rs1812587	T	G	0.456757	-0.00623281	0.000928033	1.59993e-11	470941
ebi-a-GCST90029007	Body mass index	5	62991802	rs1812587	T	G	0.456707	0.0128726	0.00192903	2.29985e-11	532396
ukb-a-397	Qualifications: College or University degree	5	62991802	rs1812587	T	G	0.45586	-0.00725041	0.00114651	2.55399e-10	334070
ukb-a-248	Body mass index (BMI)	5	62991802	rs1812587	T	G	0.45586	0.0152333	0.00241929	3.04579e-10	336107
ieu-b-5117	Adult BMI females	5	62991802	rs1812587	T	G	0.456848	0.0124551	0.00198026	3.2e-10	NA
ieu-a-1239	Years of schooling	5	62991802	rs1812587	T	G	0.4456	-0.01035	0.00171	1.31999e-09	766345
ebi-a-GCST90018947	Body mass index	5	62991802	rs1812587	T	G	0.579725	0.0123	0.0021	3.36101e-09	359983
ebi-a-GCST90029013	Educational attainment (years of education)	5	62991802	rs1812587	T	G	0.456757	-0.0583862	0.0100347	5.60003e-09	461457
ebi-a-GCST90029012	Educational attainment (college completion)	7	127733822	rs17151739	A	C	0.304271	0.00572507	0.00100542	8.60003e-09	470941
ukb-b-16489	Qualifications: College or University degree	7	127733822	rs17151739	A	C	0.304174	0.00584224	0.00103562	1.7e-08	458079
ukb-b-16489	Qualifications: College or University degree	6	98550289	rs1906252	A	C	0.484484	0.0136188	0.000954094	3.19963e-46	458079
ebi-a-GCST90029012	Educational attainment (college completion)	6	98550289	rs1906252	A	C	0.484692	0.0129761	0.000926941	1.10002e-44	470941
ieu-a-1239	Years of schooling	6	98550289	rs1906252	A	C	0.4966	0.02248	0.0017	6.88018e-40	766345
ukb-a-397	Qualifications: College or University degree	6	98550289	rs1906252	A	C	0.485424	0.0143144	0.00114311	5.74249e-36	334070
ebi-a-GCST90029013	Educational attainment (years of education)	6	98550289	rs1906252	A	C	0.484692	0.105741	0.0100239	1.69981e-26	461457
ieu-a-1001	Years of schooling	6	98550289	rs1906252	A	C	0.5019	0.023	0.002	5.89115e-21	293723
ukb-b-7408	Average total household income before tax	6	98550289	rs1906252	A	C	0.485125	0.0223111	0.00265689	4.60045e-17	397751
ieu-a-1239	Years of schooling	1	41781151	rs1892419	C	T	0.233	-0.01686	0.00202	7.62079e-17	766345
ieu-a-1011	Years of schooling	6	98550289	rs1906252	A	C	0.5019	0.027	0.003	1.32709e-15	162028
ieu-b-4836	Years of schooling	6	98550289	rs1906252	A	C	NA	0.0341	0.0043	1.62293e-15	98658
ebi-a-GCST90029007	Body mass index	6	98550289	rs1906252	A	C	0.484608	-0.0146545	0.00192576	3.19963e-15	532396
ukb-b-2303	Body mass index (BMI)	6	98550289	rs1906252	A	C	0.484403	-0.0156395	0.0019987	5.10035e-15	454884
ukb-b-19953	Body mass index (BMI)	6	98550289	rs1906252	A	C	0.484422	-0.0152464	0.00198364	1.50003e-14	461460
ukb-b-16489	Qualifications: College or University degree	14	27177910	rs2180111	G	A	0.728166	-0.00792835	0.00106951	1.20005e-13	458079
ieu-b-5118	Adult BMI sex-combined	6	98550289	rs1906252	A	C	0.484553	-0.0100965	0.0013763	2.19989e-13	NA
ebi-a-GCST90013870	Body mass index (UKB data field 21001)	6	98550289	rs1906252	A	C	NA	-0.0150497	0.00207591	4.17734e-13	407609
ebi-a-GCST90013974	Body mass index (UKB data field 21001)	6	98550289	rs1906252	A	C	NA	-0.0150263	0.00207621	4.57509e-13	407609
ukb-b-16489	Qualifications: College or University degree	1	41781151	rs1892419	C	T	0.230446	-0.00815638	0.0011276	4.70002e-13	458079
ukb-a-397	Qualifications: College or University degree	14	27177910	rs2180111	G	A	0.730546	-0.0091874	0.00128389	8.32722e-13	334070
ieu-b-40	body mass index	6	98550289	rs1906252	A	C	0.4928	-0.0123	0.0017	9.3994e-13	686842
ieu-a-1239	Years of schooling	14	27177910	rs2180111	G	A	0.7058	-0.01283	0.00192	2.4598e-11	766345
ebi-a-GCST90029013	Educational attainment (years of education)	1	41781151	rs1892419	C	T	0.230732	-0.0781627	0.0118242	2.60016e-11	461457
ebi-a-GCST90029012	Educational attainment (college completion)	14	27177910	rs2180111	G	A	0.728672	-0.00688916	0.00103971	4.19952e-11	470941
ukb-a-397	Qualifications: College or University degree	1	41781151	rs1892419	C	T	0.231967	-0.00866588	0.00135006	1.37445e-10	334070
ebi-a-GCST90029013	Educational attainment (years of education)	14	27177910	rs2180111	G	A	0.728672	-0.0725301	0.0112392	1.5e-10	461457
ebi-a-GCST90029012	Educational attainment (college completion)	1	41781151	rs1892419	C	T	0.230732	-0.00685697	0.00109329	3.69999e-10	470941
ukb-a-248	Body mass index (BMI)	6	98550289	rs1906252	A	C	0.485424	-0.0149229	0.00241214	6.15602e-10	336107
ieu-a-837	Years of schooling	6	98550289	rs1906252	A	C	0.5	0.024	0.004	1.126e-09	126559
ukb-b-5779	Alcohol intake frequency.	6	98550289	rs1906252	A	C	0.484394	-0.0179299	0.00304074	3.69999e-09	462346
ieu-a-755	Years of schooling	6	98550289	rs1906252	A	C	NA	0.0254633	0.00435117	4.85501e-09	106736
ieu-a-1010	Years of schooling	6	98550289	rs1906252	A	C	0.5019	0.021	0.004	6.45402e-09	131695
ukb-b-6134	Age completed full time education	14	27177910	rs2180111	G	A	0.731207	-0.0133373	0.00233439	1.09999e-08	307897
ebi-a-GCST90018947	Body mass index	6	98550289	rs1906252	A	C	0.448502	-0.0106	0.0019	2.77102e-08	359983
ukb-a-25	Alcohol intake frequency.	6	98550289	rs1906252	A	C	0.485424	-0.0197597	0.00356744	3.046e-08	336965
ieu-b-5117	Adult BMI females	6	98550289	rs1906252	A	C	0.484749	-0.0108585	0.00197556	3.89996e-08	NA
ieu-a-1239	Years of schooling	3	49890613	rs2352974	T	C	0.5	-0.0248	0.00172	2.25009e-47	766345
ukb-b-16489	Qualifications: College or University degree	3	49890613	rs2352974	T	C	0.489712	-0.0131219	0.000953051	4.00037e-43	458079
ebi-a-GCST90029012	Educational attainment (college completion)	3	49890613	rs2352974	T	C	0.490022	-0.0120124	0.000925233	1.69981e-38	470941
ukb-b-19953	Body mass index (BMI)	3	49890613	rs2352974	T	C	0.489854	0.02465	0.00198082	1.50003e-35	461460
ukb-b-2303	Body mass index (BMI)	3	49890613	rs2352974	T	C	0.489727	0.0245551	0.00199537	8.4004e-35	454884
ebi-a-GCST90029007	Body mass index	3	49890613	rs2352974	T	C	0.490169	0.0232667	0.00192011	9.79941e-35	532396
ebi-a-GCST90029013	Educational attainment (years of education)	3	49890613	rs2352974	T	C	0.490022	-0.121191	0.0100042	3.40017e-34	461457
ebi-a-GCST90013870	Body mass index (UKB data field 21001)	3	49890613	rs2352974	T	C	NA	0.0249929	0.00207676	2.33991e-33	407609
ebi-a-GCST90013974	Body mass index (UKB data field 21001)	3	49890613	rs2352974	T	C	NA	0.0249469	0.0020771	3.13112e-33	407609
ukb-a-397	Qualifications: College or University degree	3	49890613	rs2352974	T	C	0.491722	-0.0136764	0.00114241	5.08628e-33	334070
ukb-a-248	Body mass index (BMI)	3	49890613	rs2352974	T	C	0.491722	0.0270047	0.00241078	4.05042e-29	336107
ebi-a-GCST90018947	Body mass index	3	49890613	rs2352974	T	C	0.41042	0.0217	0.002	9.62498e-28	359983
ieu-b-5118	Adult BMI sex-combined	3	49890613	rs2352974	T	C	0.489936	0.0147614	0.00137436	6.59933e-27	NA
ebi-a-GCST90025994	Body mass index	14	33292743	rs2239647	C	A	0.548825	-0.018855	0.00194932	1.99986e-22	457756
ebi-a-GCST90029007	Body mass index	14	33292743	rs2239647	C	A	0.550945	-0.0185129	0.00193565	5.40008e-22	532396
prot-a-46	Alcohol dehydrogenase 1B	3	49890613	rs2352974	T	C	0.48529	0.236	0.0246	7.76247e-22	3301
ieu-b-40	body mass index	14	33292743	rs2239647	C	A	0.5422	-0.0166	0.0018	4.49987e-21	680384
ukb-b-2303	Body mass index (BMI)	14	33292743	rs2239647	C	A	0.551114	-0.0185548	0.00200765	2.39994e-20	454884
ukb-b-19953	Body mass index (BMI)	14	33292743	rs2239647	C	A	0.551059	-0.0181403	0.00199292	8.80035e-20	461460
ebi-a-GCST90018947	Body mass index	14	33292743	rs2239647	C	A	0.619496	-0.0176	0.002	1.26212e-18	359983
ieu-b-5118	Adult BMI sex-combined	14	33292743	rs2239647	C	A	0.551138	-0.0120971	0.00138189	2.09991e-18	NA
ieu-a-1001	Years of schooling	3	49890613	rs2352974	T	C	0.4925	-0.022	0.003	1.68616e-17	293723
ebi-a-GCST90013974	Body mass index (UKB data field 21001)	14	33292743	rs2239647	C	A	NA	-0.0174845	0.00207712	3.84061e-17	407609
ebi-a-GCST90013870	Body mass index (UKB data field 21001)	14	33292743	rs2239647	C	A	NA	-0.0174643	0.00207675	4.12003e-17	407609
ieu-a-1011	Years of schooling	3	49890613	rs2352974	T	C	0.4925	-0.026	0.003	1.48286e-14	162028
ukb-a-248	Body mass index (BMI)	14	33292743	rs2239647	C	A	0.551791	-0.0185532	0.00241725	1.65463e-14	336107
ieu-b-5117	Adult BMI females	3	49890613	rs2352974	T	C	0.488396	0.0143718	0.00197193	3.10027e-13	NA
ukb-b-7408	Average total household income before tax	14	33292743	rs2239647	C	A	0.551084	0.0183452	0.00266395	5.70033e-12	397751
ukb-b-1553	Leisure/social activities: Adult education class	3	49890613	rs2352974	T	C	0.489834	-0.00358811	0.000538868	2.80027e-11	461369
ukb-b-7408	Average total household income before tax	3	49890613	rs2352974	T	C	0.489376	-0.0173822	0.00265291	5.70033e-11	397751
ukb-b-6134	Age completed full time education	3	49890613	rs2352974	T	C	0.495619	-0.0134548	0.00207549	8.99912e-11	307897
ebi-a-GCST006368	Body mass index	14	33292743	rs2239647	C	A	0.5779	-0.018	0.00295	1e-09	315347
ukb-b-3460	Alcohol intake versus 10 years previously	3	49890613	rs2352974	T	C	0.489858	0.00953284	0.00158157	1.7e-09	428117
ieu-b-5117	Adult BMI females	14	33292743	rs2239647	C	A	0.550773	-0.0117597	0.00198421	3.09999e-09	NA
ukb-a-505	Age completed full time education	3	49890613	rs2352974	T	C	0.491722	-0.0142664	0.00243188	4.45974e-09	226899
ieu-a-1239	Years of schooling	20	47723127	rs2426132	C	G	0.4728	0.00949	0.00171	2.67997e-08	766345
ukb-a-32	Alcohol intake versus 10 years previously	3	49890613	rs2352974	T	C	0.491722	0.0101964	0.00185168	3.66168e-08	313248
ebi-a-GCST90012110	Sex hormone-binding globulin levels adjusted for BMI	8	145744429	rs2721173	T	C	0.472291	0.00816157	0.000839457	4.90004e-25	368929
ebi-a-GCST90012108	Sex hormone-binding globulin levels adjusted for BMI	8	145744429	rs2721173	T	C	0.472787	0.00990108	0.001157	1.59993e-19	180094
ieu-b-4877	smoking initiation	2	155670915	rs2652454	C	T	0.539	0.0233981	0.0035765	6.05062e-11	632802
ebi-a-GCST90012106	Sex hormone-binding globulin levels adjusted for BMI	8	145744429	rs2721173	T	C	0.471819	0.00677256	0.00123738	1.09999e-10	188908
ieu-a-1239	Years of schooling	8	145744429	rs2721173	T	C	0.449	-0.0107	0.0017	3.40001e-10	766345
ieu-a-1001	Years of schooling	8	145744429	rs2721173	T	C	0.459	-0.015	0.002	3.879e-09	293723
ieu-a-1239	Years of schooling	8	31013470	rs2737339	G	A	0.4099	0.00982	0.00175	2.15001e-08	766345
ukb-b-5779	Alcohol intake frequency.	14	73529094	rs2806048	G	A	0.380623	-0.0183598	0.00318073	7.79992e-09	462346
ieu-b-40	body mass index	21	40516070	rs2836921	A	G	0.3444	-0.0101	0.0018	3.89996e-08	682659
ieu-a-1239	Years of schooling	1	72749848	rs3128341	C	T	0.8248	0.01749	0.00209	5.61048e-17	766345
ukb-b-16489	Qualifications: College or University degree	1	72749848	rs3128341	C	T	0.795128	0.00956657	0.00117511	3.90032e-16	458079
ebi-a-GCST90029012	Educational attainment (college completion)	1	72749848	rs3128341	C	T	0.794911	0.00871598	0.00114038	1.10002e-14	470941
ebi-a-GCST90029013	Educational attainment (years of education)	1	72749848	rs3128341	C	T	0.794911	0.0892414	0.0123335	5.10035e-13	461457
ukb-a-397	Qualifications: College or University degree	1	72749848	rs3128341	C	T	0.792345	0.00980796	0.00140488	2.92954e-12	334070
ukb-b-5779	Alcohol intake frequency.	8	141545193	rs2977464	T	C	0.188046	-0.0216771	0.00388868	2.5e-08	462346
ebi-a-GCST90061419	Physical activity (Total log acceleration 8pm-10pm)	7	69993342	rs3113262	C	G	0.504449	-0.0256685	0.00462313	2.82111e-08	88411
ukb-b-19953	Body mass index (BMI)	4	25408838	rs34811474	A	G	0.230756	-0.0285293	0.00234269	4.10015e-34	461460
ebi-a-GCST90029007	Body mass index	4	25408838	rs34811474	A	G	0.231142	-0.0270893	0.00227383	5.00035e-34	532396
ukb-b-2303	Body mass index (BMI)	4	25408838	rs34811474	A	G	0.230829	-0.0283368	0.00236008	3.29989e-33	454884
ebi-a-GCST90025994	Body mass index	4	25408838	rs34811474	A	G	0.229544	-0.0270692	0.00233193	1.20005e-32	457756
ebi-a-GCST90018947	Body mass index	4	25408838	rs34811474	A	G	0.232042	-0.0323	0.0028	1.01111e-31	359983
ebi-a-GCST90013870	Body mass index (UKB data field 21001)	4	25408838	rs34811474	A	G	NA	-0.0276142	0.00244669	1.53215e-29	407609
ebi-a-GCST90013974	Body mass index (UKB data field 21001)	4	25408838	rs34811474	A	G	NA	-0.0274399	0.00244707	3.5059e-29	407609
ukb-a-248	Body mass index (BMI)	4	25408838	rs34811474	A	G	0.231875	-0.0305977	0.00284335	5.30396e-27	336107
ieu-b-5118	Adult BMI sex-combined	4	25408838	rs34811474	A	G	0.23086	-0.0165964	0.00162688	1.99986e-24	NA
ieu-a-1239	Years of schooling	7	71741232	rs35526560	G	C	0.5765	-0.0144	0.0017	2.45019e-17	766345
ieu-b-5117	Adult BMI females	4	25408838	rs34811474	A	G	0.230416	-0.0197028	0.00233505	3.19963e-17	NA
ebi-a-GCST90029013	Educational attainment (years of education)	7	71741232	rs35526560	G	C	0.525026	-0.0766966	0.00998719	2.09991e-14	461457
ukb-b-16489	Qualifications: College or University degree	7	71741232	rs35526560	G	C	0.524981	-0.0071501	0.000951517	5.70033e-14	458079
ebi-a-GCST90029012	Educational attainment (college completion)	7	71741232	rs35526560	G	C	0.525026	-0.0068215	0.000923711	2.49977e-13	470941
ieu-a-1239	Years of schooling	5	176908731	rs335426	C	A	0.5	-0.01269	0.00176	5.40008e-13	766345
ukb-b-16489	Qualifications: College or University degree	4	25408838	rs34811474	A	G	0.230874	0.00787653	0.00112692	2.80027e-12	458079
ukb-b-16489	Qualifications: College or University degree	5	176908731	rs335426	C	A	0.543891	-0.00620079	0.000983186	2.80001e-10	458079
ebi-a-GCST90029012	Educational attainment (college completion)	4	25408838	rs34811474	A	G	0.231243	0.00686648	0.00109337	4.39997e-10	470941
ebi-a-GCST006368	Body mass index	4	25408838	rs34811474	A	G	0.6013	-0.0203	0.00337	1.6e-09	315347
ebi-a-GCST90029012	Educational attainment (college completion)	5	176908731	rs335426	C	A	0.544081	-0.00574708	0.000953719	1.79999e-09	470941
ukb-a-397	Qualifications: College or University degree	4	25408838	rs34811474	A	G	0.231875	0.00798638	0.00134727	3.07263e-09	334070
ukb-a-397	Qualifications: College or University degree	7	71741232	rs35526560	G	C	0.525827	-0.00648225	0.00113968	1.28804e-08	334070
ukb-b-7408	Average total household income before tax	4	25408838	rs34811474	A	G	0.231597	0.0177781	0.00313427	1.40001e-08	397751
ukb-b-5779	Alcohol intake frequency.	4	25408838	rs34811474	A	G	0.230728	-0.0201809	0.00359305	1.89998e-08	462346
ukb-a-397	Qualifications: College or University degree	5	176908731	rs335426	C	A	0.544988	-0.00659468	0.00117913	2.23548e-08	334070
ebi-a-GCST90029013	Educational attainment (years of education)	5	176908731	rs335426	C	A	0.544081	-0.056229	0.0103124	4.09996e-08	461457
ieu-a-1239	Years of schooling	13	58548511	rs3843954	C	G	0.25	-0.02139	0.00189	8.57038e-30	766345
ukb-a-397	Qualifications: College or University degree	13	58548511	rs3843954	C	G	0.29271	-0.0120285	0.00125258	7.81808e-22	334070
ukb-b-16489	Qualifications: College or University degree	13	58548511	rs3843954	C	G	0.291723	-0.00987209	0.00104812	4.60045e-21	458079
ieu-a-1239	Years of schooling	10	103565960	rs3740422	C	G	0.3486	-0.01695	0.00182	1.53003e-20	766345
ebi-a-GCST90029012	Educational attainment (college completion)	13	58548511	rs3843954	C	G	0.291974	-0.00905562	0.00101745	8.00018e-19	470941
ebi-a-GCST90029013	Educational attainment (years of education)	13	58548511	rs3843954	C	G	0.291974	-0.0953203	0.0109992	5.19996e-18	461457
ukb-b-16489	Qualifications: College or University degree	10	103565960	rs3740422	C	G	0.351054	-0.00842102	0.000998075	3.19963e-17	458079
ebi-a-GCST90029012	Educational attainment (college completion)	10	103565960	rs3740422	C	G	0.351649	-0.00801644	0.000969102	8.60003e-17	470941
ieu-a-1239	Years of schooling	4	140780768	rs35853157	T	A	0.3163	0.01394	0.00182	1.72982e-14	766345
ebi-a-GCST90018947	Body mass index	7	44800176	rs3735478	T	G	0.238678	-0.0165	0.0023	3.27793e-13	359983
ebi-a-GCST90029013	Educational attainment (years of education)	10	103565960	rs3740422	C	G	0.351649	-0.0761712	0.0104773	3.80014e-13	461457
ukb-a-248	Body mass index (BMI)	7	44800176	rs3735478	T	G	0.291377	-0.0190568	0.00264193	5.47772e-13	336107
ebi-a-GCST90013974	Body mass index (UKB data field 21001)	7	44800176	rs3735478	T	G	NA	-0.0158591	0.00227207	2.95189e-12	407609
ebi-a-GCST90013870	Body mass index (UKB data field 21001)	7	44800176	rs3735478	T	G	NA	-0.0157169	0.00227166	4.55827e-12	407609
ukb-a-397	Qualifications: College or University degree	10	103565960	rs3740422	C	G	0.353819	-0.00809139	0.00119343	1.20393e-11	334070
ieu-a-1001	Years of schooling	4	140780768	rs35853157	T	A	0.334	0.018	0.003	1.37911e-11	293723
ieu-a-1001	Years of schooling	13	58548511	rs3843954	C	G	0.2575	-0.018	0.003	1.55203e-11	293723
ieu-a-1001	Years of schooling	10	103565960	rs3740422	C	G	0.347	-0.017	0.003	2.98126e-11	293723
ukb-b-19953	Body mass index (BMI)	7	44800176	rs3735478	T	G	0.290184	-0.0143608	0.00217708	4.19952e-11	461460
ieu-b-40	body mass index	7	44800176	rs3735478	T	G	0.2913	-0.0126	0.0019	4.90004e-11	683479
ukb-b-2303	Body mass index (BMI)	7	44800176	rs3735478	T	G	0.290245	-0.0143366	0.00219306	6.29941e-11	454884
ukb-b-2303	Body mass index (BMI)	4	140780768	rs35853157	T	A	0.328177	-0.0134387	0.00212178	2.39999e-10	454884
ukb-b-19953	Body mass index (BMI)	4	140780768	rs35853157	T	A	0.328238	-0.0133107	0.00210618	2.59998e-10	461460
ebi-a-GCST90029007	Body mass index	7	44800176	rs3735478	T	G	0.290508	-0.0130769	0.00211231	2.99999e-10	532396
ebi-a-GCST90025994	Body mass index	7	44800176	rs3735478	T	G	0.288854	-0.0131542	0.00213232	3.2e-10	457756
ebi-a-GCST90029007	Body mass index	4	140780768	rs35853157	T	A	0.328283	-0.012197	0.00204279	7.00003e-10	532396
ieu-a-1011	Years of schooling	13	58548511	rs3843954	C	G	0.2575	-0.022	0.004	1.30801e-09	162028
ieu-a-1011	Years of schooling	4	140780768	rs35853157	T	A	0.334	0.021	0.004	3.75198e-09	162028
ebi-a-GCST90013974	Body mass index (UKB data field 21001)	4	140780768	rs35853157	T	A	NA	-0.0129232	0.00220332	4.48281e-09	407609
ukb-b-7408	Average total household income before tax	10	103565960	rs3740422	C	G	0.350776	-0.0162741	0.00277782	4.70002e-09	397751
ieu-b-5118	Adult BMI sex-combined	7	44800176	rs3735478	T	G	0.290255	-0.00884337	0.00151024	4.79999e-09	NA
ebi-a-GCST90013870	Body mass index (UKB data field 21001)	4	140780768	rs35853157	T	A	NA	-0.0128469	0.00220298	5.49022e-09	407609
ebi-a-GCST90018947	Body mass index	4	140780768	rs35853157	T	A	0.441772	-0.0117	0.002	6.21599e-09	359983
ieu-b-5118	Adult BMI sex-combined	4	140780768	rs35853157	T	A	0.328279	-0.00814886	0.00146141	2.5e-08	NA
ukb-b-16489	Qualifications: College or University degree	7	44800176	rs3735478	T	G	0.290311	0.00580153	0.00104629	2.90001e-08	458079
ukb-a-248	Body mass index (BMI)	4	140780768	rs35853157	T	A	0.328725	-0.0140109	0.00256206	4.53952e-08	336107
ebi-a-GCST90029012	Educational attainment (college completion)	5	139581773	rs421211	A	G	0.55135	0.00597947	0.000927798	5.40008e-11	470941
ukb-b-16489	Qualifications: College or University degree	5	139581773	rs421211	A	G	0.550951	0.00579835	0.000954928	1.29999e-09	458079
ebi-a-GCST90013870	Body mass index (UKB data field 21001)	5	139581773	rs421211	A	G	NA	0.0114441	0.00208019	3.76669e-08	407609
ebi-a-GCST90025989	Insulin-like growth factor 1 levels	9	96271752	rs4744250	A	G	0.343275	-0.0179297	0.00207597	9.3994e-19	435516
ieu-a-1011	Years of schooling	9	96271752	rs4744250	A	G	0.3396	0.019	0.003	2.56602e-08	162028
ukb-b-16489	Qualifications: College or University degree	11	95561682	rs602512	A	G	0.384644	0.0077678	0.000976841	1.80011e-15	458079
ieu-a-1239	Years of schooling	11	95561682	rs602512	A	G	0.3861	0.01411	0.00181	5.93062e-15	766345
ebi-a-GCST90029013	Educational attainment (years of education)	11	95561682	rs602512	A	G	0.384681	0.0794645	0.0102565	7.59976e-15	461457
ebi-a-GCST90029012	Educational attainment (college completion)	11	95561682	rs602512	A	G	0.384681	0.00654826	0.000948696	6.4998e-12	470941
ukb-a-397	Qualifications: College or University degree	11	95561682	rs602512	A	G	0.383189	0.00772826	0.00117064	4.07005e-11	334070
ukb-a-505	Age completed full time education	11	95561682	rs602512	A	G	0.383189	0.0147305	0.00249459	3.53208e-09	226899
ukb-b-6134	Age completed full time education	11	95561682	rs602512	A	G	0.381507	0.0121245	0.00212892	1.2e-08	307897
ukb-b-16489	Qualifications: College or University degree	17	43569909	rs62065449	C	T	0.185409	-0.0101855	0.00122402	8.69961e-17	458079
ebi-a-GCST90029012	Educational attainment (college completion)	17	43569909	rs62065449	C	T	0.185429	-0.00979848	0.00119057	1.9002e-16	470941
ebi-a-GCST90029013	Educational attainment (years of education)	17	43569909	rs62065449	C	T	0.185429	-0.0953095	0.0128736	2.19989e-13	461457
ieu-b-73	Alcoholic drinks per week	17	43569909	rs62065449	C	T	0.174	-0.0186036	0.0025387	2.29985e-13	521812
ebi-a-GCST90012110	Sex hormone-binding globulin levels adjusted for BMI	19	50138023	rs6509441	A	T	0.232748	0.00651388	0.000999445	2.30001e-10	368929
ebi-a-GCST007091	Osteoarthritis (hip)	17	43569909	rs62065449	C	T	0.1867	0.0937	0.0149	3.48201e-10	393873
ukb-a-397	Qualifications: College or University degree	17	43569909	rs62065449	C	T	0.186052	-0.00903217	0.00146238	6.5678e-10	334070
ebi-a-GCST90014023	Type 1 diabetes	17	43569909	rs62065449	C	T	0.156	-0.116331	0.018937	8.10009e-10	520580
ebi-a-GCST90061408	Physical activity (Total log acceleration)	17	43569909	rs62065449	C	T	0.184016	0.0362674	0.00594363	1.04819e-09	88411
ebi-a-GCST90012110	Sex hormone-binding globulin levels adjusted for BMI	17	43569909	rs62065449	C	T	0.184933	0.00622658	0.0010385	1.29999e-09	368929
ebi-a-GCST006099	Accelerometer-based physical activity measurement (average acceleration)	17	43569909	rs62065449	C	T	0.184199	0.27285	0.04685	5.69994e-09	91084
ukb-b-7408	Average total household income before tax	17	43569909	rs62065449	C	T	0.184854	-0.019842	0.00340894	5.89997e-09	397751
ukb-b-5779	Alcohol intake frequency.	17	43569909	rs62065449	C	T	0.185401	0.0225995	0.00389594	6.59994e-09	462346
ebi-a-GCST90093322	Physical activity	17	43569909	rs62065449	C	T	0.184345	0.270512	0.0483258	2e-08	89683
ukb-b-16489	Qualifications: College or University degree	4	152592933	rs6535809	G	A	0.489422	-0.00544707	0.000951702	1e-08	458079
ebi-a-GCST90029012	Educational attainment (college completion)	4	152592933	rs6535809	G	A	0.489233	-0.0052106	0.000923678	1.5e-08	470941
ukb-a-397	Qualifications: College or University degree	4	152592933	rs6535809	G	A	0.488628	-0.00642784	0.00114026	1.73002e-08	334070
ebi-a-GCST90029007	Body mass index	3	52893465	rs6798941	T	C	0.295774	0.0174636	0.002103	1.10002e-16	532396
ebi-a-GCST90018947	Body mass index	3	52893465	rs6798941	T	C	0.322897	0.0167	0.002	1.3219e-16	359983
ukb-b-19953	Body mass index (BMI)	3	52893465	rs6798941	T	C	0.295804	0.0161742	0.00216894	8.80035e-14	461460
ieu-b-5118	Adult BMI sex-combined	3	52893465	rs6798941	T	C	0.295597	0.0109993	0.00150528	2.70023e-13	NA
ukb-b-2303	Body mass index (BMI)	3	52893465	rs6798941	T	C	0.295825	0.0157239	0.00218545	6.29941e-13	454884
ebi-a-GCST90013974	Body mass index (UKB data field 21001)	3	52893465	rs6798941	T	C	NA	0.0163432	0.00227811	7.28283e-13	407609
ebi-a-GCST90013870	Body mass index (UKB data field 21001)	3	52893465	rs6798941	T	C	NA	0.0160336	0.00227774	1.93241e-12	407609
ukb-b-16489	Qualifications: College or University degree	4	67970101	rs6819372	G	A	0.533084	0.00667602	0.000951905	2.29985e-12	458079
ebi-a-GCST90029013	Educational attainment (years of education)	4	67970101	rs6819372	G	A	0.533072	0.0691395	0.0100026	5.50047e-12	461457
ebi-a-GCST90029012	Educational attainment (college completion)	4	67970101	rs6819372	G	A	0.533072	0.00626967	0.000924908	1.29987e-11	470941
ieu-a-1239	Years of schooling	4	67970101	rs6819372	G	A	0.5357	0.01121	0.0017	4.3401e-11	766345
ukb-a-397	Qualifications: College or University degree	4	67970101	rs6819372	G	A	0.531372	0.00739442	0.00114204	9.51262e-11	334070
ebi-a-GCST007091	Osteoarthritis (hip)	3	52893465	rs6798941	T	C	0.2948	0.0792	0.0128	6.38205e-10	393873
ukb-a-248	Body mass index (BMI)	3	52893465	rs6798941	T	C	0.294768	0.0160798	0.00264267	1.16837e-09	336107
ukb-b-16489	Qualifications: College or University degree	5	59636727	rs6860626	T	C	0.17477	-0.00731611	0.00125096	5e-09	458079
ieu-a-1239	Years of schooling	5	59636727	rs6860626	T	C	0.1412	-0.01294	0.00227	1.26999e-08	766345
ebi-a-GCST90018727	Body mass index	3	52893465	rs6798941	T	C	0.38648	0.0183788	0.00327518	2e-08	163835
ukb-a-397	Qualifications: College or University degree	5	59636727	rs6860626	T	C	0.173285	-0.00825215	0.00150361	4.06256e-08	334070
ebi-a-GCST007092	Osteoarthritis of the hip or knee	3	52893465	rs6798941	T	C	0.2949	0.0456	0.0084	4.71498e-08	417596
ieu-a-1239	Years of schooling	9	134866271	rs7044246	T	C	0.6956	0.01487	0.00185	9.83105e-16	766345
ebi-a-GCST90029013	Educational attainment (years of education)	9	134866271	rs7044246	T	C	0.700337	0.0699756	0.0108894	1.2e-10	461457
ukb-a-397	Qualifications: College or University degree	9	23805569	rs702222	T	C	0.360132	-0.00655972	0.00118781	3.34426e-08	334070
ebi-a-GCST90014023	Type 1 diabetes	12	56467587	rs7312770	T	C	0.504	-0.19002	0.014189	6.70039e-41	520580
ebi-a-GCST90000529	Type 1 diabetes	12	56467587	rs7312770	T	C	NA	-0.195049	0.0227544	1.01789e-17	17685
ebi-a-GCST010681	Type 1 diabetes	12	56467587	rs7312770	T	C	0.5136	-0.1937	0.0241	1.00207e-15	24840
ieu-a-1239	Years of schooling	12	56467587	rs7312770	T	C	0.5136	-0.01331	0.00172	8.49963e-15	766345
ebi-a-GCST90013534	Rheumatoid arthritis	12	56467587	rs7312770	T	C	0.4575	0.0845	0.0127	3.04018e-11	58284
ebi-a-GCST90029013	Educational attainment (years of education)	12	56467587	rs7312770	T	C	0.500767	-0.0618766	0.0100438	6.4e-10	461457
ebi-a-GCST90038599	Diabetes or endocrine disease	12	56467587	rs7312770	T	C	0.505858	-0.00369486	0.00061807	2.80001e-09	484598
finn-b-T1D_WIDE1	Type 1 diabetes, wide definition, subgroup 1	12	56467587	rs7312770	T	C	0.5266	-0.1367	0.0232	3.77103e-09	NA
ebi-a-GCST90029007	Body mass index	12	56467587	rs7312770	T	C	0.500898	0.0112911	0.00193166	4.60002e-09	532396
bbj-a-74	Rheumatoid Arthritis	12	56467587	rs7312770	T	C	0.59721	0.08393	0.01437	5.19027e-09	NA
ebi-a-GCST002318	Rheumatoid arthritis	12	56467587	rs7312770	T	C	NA	0.0861777	0.0138525	5.19996e-09	57284
ieu-a-833	Rheumatoid arthritis	12	56467587	rs7312770	T	C	NA	0.0861777	0.0140459	5.19996e-09	58284
finn-b-E4_DM1	Type 1 diabetes	12	56467587	rs7312770	T	C	0.5267	-0.1168	0.021	2.54601e-08	NA
finn-b-E4_DM1NOCOMP	Type 1 diabetes without complications	12	56467587	rs7312770	T	C	0.5268	-0.1287	0.0232	2.78599e-08	NA
ebi-a-GCST90029013	Educational attainment (years of education)	5	26880925	rs75973558	G	A	0.130104	-0.0980522	0.0148184	2.70023e-11	461457
ebi-a-GCST90018947	Body mass index	2	198929896	rs7573001	C	G	0.349557	0.0132	0.002	3.88597e-11	359983
ieu-a-1239	Years of schooling	5	26880925	rs75973558	G	A	0.119	-0.01738	0.00264	4.74024e-11	766345
ukb-b-16489	Qualifications: College or University degree	5	26880925	rs75973558	G	A	0.129881	-0.00908538	0.00141369	1.29999e-10	458079
ukb-a-397	Qualifications: College or University degree	5	26880925	rs75973558	G	A	0.13077	-0.0105525	0.00168861	4.1299e-10	334070
ieu-b-40	body mass index	3	12475088	rs7626560	T	C	0.1522	-0.0149	0.0024	8.9e-10	664231
ebi-a-GCST90029012	Educational attainment (college completion)	5	26880925	rs75973558	G	A	0.130104	-0.00819596	0.00137045	1.09999e-09	470941
ukb-b-19953	Body mass index (BMI)	2	198929896	rs7573001	C	G	0.381347	0.0114995	0.00203931	1.7e-08	461460
ukb-b-2303	Body mass index (BMI)	2	198929896	rs7573001	C	G	0.381384	0.0115539	0.00205443	1.89998e-08	454884
ukb-b-6134	Age completed full time education	5	26880925	rs75973558	G	A	0.1316	-0.0171194	0.0030585	2.19999e-08	307897
ukb-b-16489	Qualifications: College or University degree	16	53498655	rs8054299	G	C	0.31419	0.00738695	0.00102381	5.40008e-13	458079
ebi-a-GCST90029012	Educational attainment (college completion)	16	53498655	rs8054299	G	C	0.314111	0.00666721	0.000993991	1.29987e-11	470941
ebi-a-GCST90029013	Educational attainment (years of education)	11	61313525	rs77128898	T	C	0.035334	-0.172022	0.0275915	4.30002e-10	461457
ieu-a-1239	Years of schooling	12	79685226	rs7963801	C	T	0.5476	-0.01072	0.00173	5.57006e-10	766345
ukb-a-397	Qualifications: College or University degree	16	53498655	rs8054299	G	C	0.314181	0.00750467	0.00122488	8.97222e-10	334070
ebi-a-GCST90029013	Educational attainment (years of education)	16	53498655	rs8054299	G	C	0.314111	0.0638106	0.0107465	2.19999e-09	461457
ieu-a-1239	Years of schooling	11	61313525	rs77128898	T	C	0.02211	-0.02769	0.00482	9.47e-09	766345
ebi-a-GCST90029012	Educational attainment (college completion)	11	61313525	rs77128898	T	C	0.035334	-0.0144094	0.00255214	1.09999e-08	470941
ieu-a-1239	Years of schooling	16	53498655	rs8054299	G	C	0.3316	0.01044	0.00185	1.55998e-08	766345
ieu-b-4836	Years of schooling	12	79685226	rs7963801	C	T	NA	-0.024	0.0044	4.72596e-08	97074
ukb-b-16489	Qualifications: College or University degree	11	61313525	rs77128898	T	C	0.035274	-0.0143498	0.00263114	4.90004e-08	458079
ebi-a-GCST90025989	Insulin-like growth factor 1 levels	6	108864419	rs9384679	T	C	0.370635	-0.0445565	0.00202905	7.19449e-111	435516
ebi-a-GCST90025994	Body mass index	6	108864419	rs9384679	T	C	0.370515	-0.0172224	0.00198287	1.80011e-18	457756
ebi-a-GCST90029007	Body mass index	6	108864419	rs9384679	T	C	0.370377	-0.017138	0.0019819	2.90001e-18	532396
ebi-a-GCST90013870	Body mass index (UKB data field 21001)	6	108864419	rs9384679	T	C	NA	-0.0184939	0.00213891	5.31618e-18	407609
ebi-a-GCST90013974	Body mass index (UKB data field 21001)	6	108864419	rs9384679	T	C	NA	-0.0183416	0.00213922	9.9977e-18	407609
ieu-b-40	body mass index	6	108864419	rs9384679	T	C	0.3722	-0.0152	0.0018	1.10002e-17	692264
ebi-a-GCST90029007	Body mass index	19	47548678	rs889169	A	G	0.622221	0.0166147	0.00199103	6.90081e-17	532396
ukb-b-2303	Body mass index (BMI)	6	108864419	rs9384679	T	C	0.370675	-0.01683	0.00205646	2.70023e-16	454884
ebi-a-GCST90025994	Body mass index	19	47548678	rs889169	A	G	0.612251	0.0169293	0.00206858	3.19963e-16	457756
ebi-a-GCST90018947	Body mass index	6	108864419	rs9384679	T	C	0.341261	-0.0163	0.002	3.59335e-16	359983
ukb-b-19953	Body mass index (BMI)	6	108864419	rs9384679	T	C	0.370738	-0.0161887	0.00204127	2.19989e-15	461460
ebi-a-GCST90013974	Body mass index (UKB data field 21001)	19	47548678	rs889169	A	G	NA	0.0168281	0.00213691	3.40722e-15	407609
ebi-a-GCST90013870	Body mass index (UKB data field 21001)	19	47548678	rs889169	A	G	NA	0.0167293	0.00213652	4.87192e-15	407609
ukb-b-19953	Body mass index (BMI)	19	47548678	rs889169	A	G	0.621551	0.0158155	0.00204526	1.10002e-14	461460
ukb-b-2303	Body mass index (BMI)	19	47548678	rs889169	A	G	0.621633	0.0155439	0.00206083	4.60045e-14	454884
ebi-a-GCST90018947	Body mass index	19	47548678	rs889169	A	G	0.641732	0.0144	0.002	3.1908e-13	359983
ieu-b-5118	Adult BMI sex-combined	6	108864419	rs9384679	T	C	0.370597	-0.00995127	0.00141649	2.09991e-12	NA
ukb-a-248	Body mass index (BMI)	19	47548678	rs889169	A	G	0.626016	0.0167629	0.00248551	1.54064e-11	336107
ukb-a-248	Body mass index (BMI)	6	108864419	rs9384679	T	C	0.368928	-0.0160707	0.00248573	1.013e-10	336107
ebi-a-GCST006098	Vigorous physical activity	6	108864419	rs9384679	T	C	0.370792	0.00839106	0.00135902	6.59994e-10	261055
ukb-b-151	Number of days/week of vigorous physical activity 10+ minutes	6	108864419	rs9384679	T	C	0.370487	0.0261904	0.00427608	9.09997e-10	440512
ebi-a-GCST006368	Body mass index	6	108864419	rs9384679	T	C	0.414	-0.0172	0.00288	2.39999e-09	315347
ieu-b-5118	Adult BMI sex-combined	19	47548678	rs889169	A	G	0.621596	0.00845639	0.00141792	2.5e-09	NA
ukb-b-16489	Qualifications: College or University degree	6	108864419	rs9384679	T	C	0.37071	-0.00566742	0.0009817	7.79992e-09	458079
ebi-a-GCST90029012	Educational attainment (college completion)	6	108864419	rs9384679	T	C	0.37038	-0.00552672	0.000953846	1.29999e-08	470941
ieu-a-1239	Years of schooling	6	108864419	rs9384679	T	C	0.4082	-0.00959	0.00176	4.88e-08	766345
ebi-a-GCST90029013	Educational attainment (years of education)	1	69427576	rs9436866	C	A	0.095336	0.112117	0.0169721	3.59998e-11	461457
ieu-a-1239	Years of schooling	1	69427576	rs9436866	C	A	0.09524	0.01882	0.00289	7.45075e-11	766345
ebi-a-GCST90029012	Educational attainment (college completion)	1	69427576	rs9436866	C	A	0.095336	0.00922148	0.00156927	4e-09	470941
ukb-b-16489	Qualifications: College or University degree	1	69427576	rs9436866	C	A	0.095454	0.00930626	0.00161715	8.70001e-09	458079
