# Supplementary material for: Genetically predicted cognitive performance and risk of meniscal derangement: A 2-sample Mendelian randomization study
Source: Medicine (Baltimore). 2026 Jul 31;105(31):e49983. doi: 10.1097/MD.0000000000049983 (PMC13433095; doi:10.1097/MD.0000000000049983)
Supplement: Supplementary file 3 [file medi-105-e49983-s003.xls]

## Sheet: Supplementary Table 3 MR_after_
id.exposure	id.outcome	outcome	exposure	method	nsnp	b	se	pval	lo_ci	up_ci	or	or_lci95	or_uci95
ebi-a-GCST006572	finn-b-M13_MENISCUSDERANGEMENTS	Meniscus derangement || id:finn-b-M13_MENISCUSDERANGEMENTS	Cognitive performance || id:ebi-a-GCST006572	MR Egger	72	-0.574111	0.530409	0.282792	-1.61371	0.46549	0.563206	0.199147	1.59279
ebi-a-GCST006572	finn-b-M13_MENISCUSDERANGEMENTS	Meniscus derangement || id:finn-b-M13_MENISCUSDERANGEMENTS	Cognitive performance || id:ebi-a-GCST006572	Weighted median	72	-0.203243	0.135136	0.132585	-0.46811	0.0616239	0.81608	0.626185	1.06356
ebi-a-GCST006572	finn-b-M13_MENISCUSDERANGEMENTS	Meniscus derangement || id:finn-b-M13_MENISCUSDERANGEMENTS	Cognitive performance || id:ebi-a-GCST006572	Inverse variance weighted	72	-0.268135	0.094923	0.00473153	-0.454184	-0.0820861	0.764804	0.634966	0.921193
ebi-a-GCST006572	finn-b-M13_MENISCUSDERANGEMENTS	Meniscus derangement || id:finn-b-M13_MENISCUSDERANGEMENTS	Cognitive performance || id:ebi-a-GCST006572	Simple mode	72	-0.134201	0.32613	0.681949	-0.773417	0.505014	0.874414	0.461434	1.65701
ebi-a-GCST006572	finn-b-M13_MENISCUSDERANGEMENTS	Meniscus derangement || id:finn-b-M13_MENISCUSDERANGEMENTS	Cognitive performance || id:ebi-a-GCST006572	Weighted mode	72	-0.111495	0.310628	0.72071	-0.720327	0.497337	0.894496	0.486593	1.64434
